# Supplementary material for: A Six-Day, Lifestyle-Based Immersion Program Mitigates Cardiovascular Risk Factors and Induces Shifts in Gut Microbiota, Specifically Lachnospiraceae, Ruminococcaceae, Faecalibacterium prausnitzii: A Pilot Study
Source: Nutrients. 2021 Sep 29;13(10):3459. doi: 10.3390/nu13103459 (PMC8539164; doi:10.3390/nu13103459)
Supplement: Supplementary file 1 [file nutrients-13-03459-s001.zip]

Archive with 1 entries (1 files):
- nutrients-1345315-supplementary.pdf
